# Supplementary material for: Single-cell spatial atlas of the aging human breast
Source: Nat Aging. 2026 Mar 31;6(4):916–31. doi: 10.1038/s43587-026-01104-3 (PMC13099655; doi:10.1038/s43587-026-01104-3)
Supplement: Supplementary file 3 — Supplementary Tables 1–5. [file 43587_2026_1104_MOESM3_ESM.xlsx]

## Sheet: Table 1 Antibodies
Antigen	Host Species	Catalogue Number	Vendor	Clone Name	Lot Number	Metal Tag	Concentration (µg/mL)
MPO	Rabbit	A0398	Agilent	polyclonal	41375175	Y89	1
H3	Rabbit	60932SF	CST	D1H2	2	In113	0.5
SMA	Mouse	69319	CST	1A4	1	In115	0.5
CK5	Mouse	ab214586	Abcam	EP1601Y	GR3410075-4	Pr141	1
CK14	Rabbit	ab7800	Abcam	LL002	GR3434216-2	Pr141	2
CK8/18	Rabbit	4546	CST	C51	4 (20µg)	Nd142	1.5
HLA-DR	Mouse	ab176408	Abcam	TAL 1B5	GR3424852-2	Nd143	0.5
CD68	Mouse	916104	BioLegend	KP1	B283618	Nd144	0.5
CD79a	Rabbit	13333BF	CST	D1X5C	2	Nd145	2
CA9	Goat	AF2188	Bio-techne	AF2188	VNQ0319071	Nd146	3
LDHA	Rabbit	43723SF	CST	C4B5	1	Sm147	1
CD163	Mouse	MA182342	ThermoFisher	EDHu-1	157288	Nd148	2.5
CD20	Mouse	14-0202-82	ThermoFisher	L26	2172592	Sm149	0.5
CD56	Rabbit	BP1506202	Cell Marque	MRQ42	BP1506202	Eu151	0.8
CD45	Rabbit	13917BF	CST	D9M8I	2	Sm152	0.8
CD8	Mouse	372902	BioLegend	C8/144B	B241958	Eu153	0.5
GATA3	Mouse	558686	BDBiosciences	L50-823	1152678	Sm154	0.5
CD11c	Rabbit	93233SF	CST	D3V1E	2	Gd155	2
CD3	Rabbit	A045229-2	Agilent	polyclonal	41393603	Gd156	2.5
Rabbit IgG (H+L)	Goat	AI-1000	Vector Labs	AI-1000	ZE0731	Gd157	2
PR	Rabbit	ab239793	Abcam	SP2	1040246-4	Gd158	1
HER2	Rabbit	4290	CST	D8F12	4	Tb159	2
PD-1	Rabbit	63815SF	CST	D4W2J	2	Gd160	3
Mouse IgG (H+L)	Horse	AI-2000	Vector Labs	A1-2000	ZG0701	Gd160	2
AR	Rabbit	5153	CST	D6F11	6	Dy162	1.8
PD-L1	Rabbit	ab226766	Abcam	73-10	GR3397400-3	Dy164	2
GZMB	Rabbit	79903SF	CST	D6E9W	2	Ho165	0.8
Ki67	Mouse	9449	CST	8D5	11	Er166	0.5
CD4	Rabbit	ab181724	Abcam	EPR6855	GR3414580-2	Er167	1
TCF1	Rabbit	2203	CST	C63D9	10	Er168	2
PDGFRβ	Rabbit	ab215978	Abcam	Y92	GR3296598-2	Tm169	1.2
CD31	Mouse	NB600-562-0.1	Novus	JC/70A	D-8	Er170	0.5
CK7	Mouse	ab9021	Abcam	RCK105	GR3292021-9	Yb171	1
PDPN	Rat	337002	BioLegend	NC-08	B308015	Yb172	2
HLA-ABC	Mouse	565292	BDBiosciences	EMR8-5	9301662	Yb173	0.25
FOXA1	Mouse	ab218885	Abcam	FOXA1/1512	1017111-3	Yb174	0.2
panCK_AE1	Mouse	MAB1611	EMD Millipore	AE3	3382323	Lu175	1
panCK_AE3	Mouse	MAB1612	EMD Millipore	AE1	3252910	Lu175	1
Vimentin	Rabbit	46173SF	CST	D21H3	2	Pt195	1.2
Calponin	Rabbit	ab216651	Abcam	EP798Y	GR3318174	Pt196	1
Caveolin	Rabbit	3267	CST	D46G3	7	Pt198	2
CD15	Mouse	301902	BioLegend	HI98	B265372	Bi209	0.5
PD-1*	Mouse	ab234444	Abcam	NAT105	1010022-1	Unconjugated	2
ER†	Rabbit	ab16660	Abcam	SP1	GR3424733-19	Unconjugated	0.07

## Sheet: Table 2 Rationales
Marker	Category	Rationale
CK5/14	Epithelial	Basal/myoepithelial cells in the breast epithelium
CK7	Epithelial	A simple-epithelial keratin broadly expressed in luminal cells of both ducts and lobules but with higher intensity in ductal units; also detectable at low levels in some basal cells, reflecting its role in luminal differentiation53
CK8/18	Epithelial	Core luminal-type keratins uniformly marking all luminal epithelial cells throughout the ductal tree and terminal lobular units, indicative of the secretory/structural phenotype and absent in basal/myoepithelial cells53
panCK	Epithelial	Broad marker for all epithelial cells
FOXA1	Hormone & growth factor receptors	Luminal pioneer factor involved in ER function
GATA3	Hormone & growth factor receptors	Key transcription factor in luminal breast cell lineage
ER	Hormone & growth factor receptors	Estrogen receptor, crucial for hormone-responsive breast tissue
PR	Hormone & growth factor receptors	Progesterone receptor, co-expressed with ER in luminal cells
AR	Hormone & growth factor receptors	Androgen receptor, expressed in subsets of breast epithelial cells
HER2	Hormone & growth factor receptors	Growth factor receptor linked to breast cell proliferation
CD31	Mesenchymal	Endothelial cell marker for vasculature
PDGFRβ	Mesenchymal	Receptor for stromal and perivascular cell populations
SMA	Mesenchymal	Alpha-smooth muscle actin, indicative of myoepithelial and stromal cells
PDPN	Mesenchymal	Podoplanin, marker of lymphatic endothelium and myoepithelial cells
Caveolin	Mesenchymal	Protein involved in caveolae formation in stromal and endothelial cells
Calponin	Mesenchymal	Smooth muscle-associated protein in myofibroblast/myoepithelial cells
Vimentin	Mesenchymal	Intermediate filament in mesenchymal/stromal cells
CD45	Pan-immune	Common leukocyte antigen marking all immune cells
MPO	Myeloid	Myeloperoxidase, enzyme in granulocytes (e.g., neutrophils)
CD11c	Myeloid	Expressed by dendritic cells and some macrophages
CD15	Myeloid	Granulocyte marker (Lewis X antigen)
CD163	Myeloid	Scavenger receptor on M2-like macrophages
CD68	Myeloid	Common macrophage/monocyte marker
CD20	Lymphoid	B-cell surface marker
CD79A	Lymphoid	Component of the B-cell receptor complex, retained on plasma cells
CD56	Lymphoid	Natural killer cell marker (also on some T cells)
CD3	Lymphoid	Pan-T-cell marker
CD4	Lymphoid	Helper T-cell subset marker
CD8	Lymphoid	Cytotoxic T-cell subset marker
TCF1	Lymphoid	Transcription factor in T-cell development and memory formation
GZMB	Lymphoid	Granzyme B, indicates cytolytic function in T and NK cells
PD-1	Immune checkpoint	Inhibitory receptor on activated T cells
PD-L1	Immune checkpoint	Ligand for PD-1, regulates immune responses
HLA-ABC	MHC I & II	MHC class I molecules for antigen presentation by most cells
HLA-DR	MHC I & II	MHC class II molecule on antigen-presenting cells
Ki67	Proliferation	Marks actively dividing cells
CA9	Hypoxia	Carbonic anhydrase IX, induced by hypoxic conditions (a target of HIF1α)
LDHA	Hypoxia	Enzyme upregulated under glycolytic and hypoxic states
Histone 3	DNA	Core nucleosome protein for DNA packaging
Iridium	DNA	Intercalating mass cytometry reagent for nuclear staining

## Sheet: Table 3 Proliferation - ER
Total epithelium				Luminal compartment
	Ki67-	Ki67+			Ki67-	Ki67+
ER-	0.9687	0.0313		ER-	0.9733	0.0267
ER+	0.9638	0.0362		ER+	0.9637	0.0363
n cells = 1,387,080				n cells = 1,185,607

## Sheet: Table 4 Number of Patients
Cell Phenotype	Figure 4c age < 50	Figure 4c age ≥ 50	Figure 5c age < 50	Figure 5c age ≥ 50	Ext Fig 5b age < 50	Ext Fig 5b age ≥ 50	Ext Fig 5d (paired)	Ext Fig 5e age < 50	Ext Fig 5e age ≥ 50	Ext Fig 5g age < 50	Ext Fig 5g age ≥ 50
GATA3/HRhi	352	72			352	72	113	352	72	352	72
GATA3/HRmed	399	115			399	115	334	399	115	399	115
ARhi	343	66			343	66	116	341	66	343	66
MHC-IhiKi67enr	376	88			376	88	235	375	88	376	88
HRloKi67enr	397	116			397	116	385	397	116	397	116
CK7+	393	112			393	112	366	393	112	393	112
CD15+	386	107			386	107	201	386	107	386	107
GATA3/HRlo	401	120			401	120	297	401	120	401	120
TCF1+	395	103			395	103	177	395	103	395	103
basal	389	115			389	115	189	389	115	389	115
myoepithelial	393	105			393	105	93	393	105	393	105
CD4+T	401	120	401	118	401	120	157	401	120	401	120
CD8+T	402	120	402	119	402	120	171	402	120	402	120
CD20+B	378	96	377	95	378	96	40	378	96	378	96
plasma	401	120	401	119	401	120	47	401	120	401	120
APCs	402	122	402	120	402	122	317	402	122	402	122
neutrophils	364	98	364	95	364	98	13	364	98	364	98
M1 Mϕ	401	122	401	120	401	122	27	401	122	401	122
M2 Mϕ	402	123	402	120	402	123	186	402	123	402	123
PDGFRβ+ stroma	399	123	399	120	399	123	90	399	123	399	123
endothelial	402	123	402	120	402	123	152	402	123	402	123
perivascular	402	123	402	120	402	123	94	402	123	402	123
PDPN+ stroma	393	113	393	111	393	113	58	393	113	393	113
myofibroblasts	402	122	402	119	402	122	35	402	122	402	122
fibroblasts	402	123	402	120	402	123	142	402	123	402	123

## Sheet: Table 5 Multiscale Phenotypes
Feature Name	Feature Type	No. of Features per Patient
Mean marker raw expression values	Pixel	39
Cell phenotype fractions	Cell	25
Mean cell phenotype densities	Cell	25
Mean cell phenotype areas	Cell	25
Mean cell phenotype axis ratios	Cell	25
Cell phenotype proliferative fractions	Cell	25
Epithelial hormone/growth factor receptor/Ki67 fractions	Cell	7
Mean TME phenotype → epithelium distance	Tissue	14
Normalised Epi-Epi interactions	Tissue	1
Normalised Epi-TME interactions	Tissue	1
Normalised TME-TME interactions	Tissue	1
Mean communities per unit area	Tissue	10
Mean community sizes	Tissue	10
Mean community fractions/proportions	Tissue	10
Duct structures per unit area	Tissue	1
Lobule structures per unit area	Tissue	1
Number of cells per duct	Tissue	1
Number of cells per lobule	Tissue	1
Mean duct myoepithelial layer thickness	Tissue	1
Mean lobule myoepithelial layer thickness	Tissue	1
Adipose tissue area fraction	Tissue	1
Mean adipocyte area	Tissue	1
Mean adipocyte → epithelium distance	Tissue	1
Vascular tissue area fraction	Tissue	1
Mean blood vessel area	Tissue	1
Mean blood vessel → epithelium distance	Tissue	1
Lymphatic tissue area fraction	Tissue	1
Mean lymphatic vessel area	Tissue	1
Mean lymphatic vessel → epithelium distance	Tissue	1
	Pixel	39
	Cell	132
	Tissue	62
	Total	233
